# Supplementary material for: Integrated Transcriptomic, Proteomic, and Network Pharmacology Analyses Unravel Key Therapeutic Mechanisms of Xuebijing Injection for Severe Acute Pancreatitis
Source: Pharmaceuticals (Basel). 2025 Dec 7;18(12):1866. doi: 10.3390/ph18121866 (PMC12736240; doi:10.3390/ph18121866)
Supplement: Supplementary file 1 [file pharmaceuticals-18-01866-s001.zip]

Archive with 8 entries (7 files):
- Supplementary Figure/
- Supplementary Figure/FigureS7.TIF
- Supplementary Figure/FigureS1.TIF
- Supplementary Figure/FigureS2.TIF
- Supplementary Figure/FigureS3.TIF
- Supplementary Figure/FigureS4.TIF
- Supplementary Figure/FigureS5.TIF
- Supplementary Figure/FigureS6.TIF
